# Supplementary material for: In Situ Growth of Ni-MOF Nanorods Array on Ti3C2Tx Nanosheets for Supercapacitive Electrodes
Source: Nanomaterials (Basel). 2023 Feb 3;13(3):610. doi: 10.3390/nano13030610 (PMC9921429; doi:10.3390/nano13030610)
Supplement: Supplementary file 1 [file nanomaterials-13-00610-s001.zip]

Archive with 1 entries (1 files):
- nanomaterials-2166263-supplementary.pdf
